# Supplementary material for: Painful considerations in exercise-management for rotator cuff related shoulder pain: a scoping review on pain-related prescription parameters
Source: BMC Musculoskelet Disord. 2025 Feb 22;26:180. doi: 10.1186/s12891-025-08411-7 (PMC11846222; doi:10.1186/s12891-025-08411-7)
Supplement: Supplementary file 2 — Additional file 2: A list of the studies passing the initial screening process, but were excluded prior to data extraction due to the lack of reported pain-related prescription parameters [file 12891_2025_8411_MOESM2_ESM.csv]

Study title	Lead author and year	Reasons for exclusion
The effectiveness of high-intensity laser therapy on pain, range of motion, functional capacity, quality of life, and muscle strength in subacromial impingement syndrome: a 3-month follow-up, double-blinded, randomized, placebo-controlled trial	Yilmaz 2022	Exclusion reason: Doesn't mention instructions on pain allowance;
Real versus sham manual therapy in addition to therapeutic exercise in the treatment of non-specific shoulder pain: a randomized controlled trial	Naranjo-Cinto 2022	Exclusion reason: Doesn't mention instructions on pain allowance;
Spinal manipulation and electrical dry needling in patients with subacromial pain syndrome: a multicenter randomized clinical trial [with consumer summary]	Dunning 2021	Exclusion reason: Doesn't mention instructions on pain allowance;
Effects of routine physiotherapy with and without neuromobilization in the management of internal shoulder impingement syndrome: a randomized controlled trial	Akhtar 2020	Exclusion reason: Doesn't mention instructions on pain allowance;
Subacromial injections of low- or high-molecular-weight hyaluronate versus physical therapy for shoulder tendinopathy: a randomized triple-blind controlled trial	Esmaily 2022	Exclusion reason: Doesn't mention instructions on pain allowance;
Comparison of mobilization with supervised exercise for patients with subacromial impingement syndrome	Pekgoz 2020	Exclusion reason: Doesn't mention instructions on pain allowance;
Efficacy of balance training on postural control in patients with rotator cuff disease: a randomized controlled study	Sahinoglu 2022	Exclusion reason: Doesn't mention instructions on pain allowance;
The impact of OKC exercises and TRX exercises on shoulder joint proprioception in overhead athletes with shoulder impingement syndrome: a randomized controlled trial [with consumer summary]	Saadatian 2022	Exclusion reason: Doesn't mention instructions on pain allowance;
Feedback improves the scapular-focused treatment effects in patients with shoulder impingement syndrome	Moslehi 2021	Exclusion reason: Doesn't mention instructions on pain allowance;
Investigation on the efficiency of the closed kinetic chain and video-based game exercise programs in the rotator cuff rupture: a randomized trial	Menek 2022	Exclusion reason: Doesn't mention instructions on pain allowance;
Periarticular neurofascial dextrose prolotherapy versus physiotherapy for the treatment of chronic rotator cuff tendinopathy: randomized clinical trial [with consumer summary]	KazempourMofrad 2021	Exclusion reason: Doesn't mention instructions on pain allowance;
Comparison of subacromial corticosteroid injection and physical therapy in patients with subacromial impingement syndrome: a prospective, randomized trial	Dogan 2021	Exclusion reason: Doesn't mention instructions on pain allowance;
Effectiveness of Kinesio Taping in bicipital tendinitis treatment: a randomized controlled trial Kinesio Taping in bicipital tendinitis	Genc 2020	Exclusion reason: Doesn't mention instructions on pain allowance;
Comparison of the effectiveness of platelet-rich plasma, corticosteroid, and physical therapy in subacromial impingement syndrome	Pasin 2019	Exclusion reason: Doesn't mention instructions on pain allowance;
Comparison of conservative exercise therapy with and without Maitland thoracic manipulative therapy in patients with subacromial pain: clinical trial	Haider 2018	Exclusion reason: Doesn't mention instructions on pain allowance;
Long-term effect of pulsed Nd:YAG laser in the treatment of patients with rotator cuff tendinopathy: a randomized controlled trial	Elsodany 2018	Exclusion reason: Doesn't mention instructions on pain allowance;
Comparison of different electrotherapy methods and exercise therapy in shoulder impingement syndrome: a prospective randomized controlled trial	GunayUcurum 2018	Exclusion reason: Doesn't mention instructions on pain allowance;
The effects of neuromuscular electric stimulation on pain, function, muscle strength and muscle architecture in patients with rotator cuff tendinopathies	Ersever 2022	Exclusion reason: Doesn't mention instructions on pain allowance;
Effects of a traditional versus an alternative strengthening exercise program on shoulder pain, function and physical performance in individuals with subacromial shoulder pain: a randomized controlled trial	Schedler 2020	Exclusion reason: Doesn't mention instructions on pain allowance;
Comparison of the efficacy of conventional physical therapy modalities and Kinesio Taping treatments in shoulder impingement syndrome	Kul 2019	Exclusion reason: Doesn't mention instructions on pain allowance;
Comparison of Kinesio Taping and manual therapy with supervised exercise therapy for the treatment of shoulder impingement syndrome	Mohamed 2019	Exclusion reason: Doesn't mention instructions on pain allowance;
Exercise therapy mitigate symptoms of subacromial pain syndrome	Basharat 2023	Exclusion reason: Doesn't mention instructions on pain allowance;
Blood flow restriction training in patients with rotator cuff tendinopathy: a randomized, assessor-blinded, controlled trial	Kara 2023	Exclusion reason: Doesn't mention instructions on pain allowance;
Handgrip Strength Exercises Modulate Shoulder Pain, Function, and Strength of Rotator Cuff Muscles of Patients with Primary Subacromial Impingement Syndrome	AlAnazi 2022	Exclusion reason: Doesn't mention instructions on pain allowance;
Effect of Neuromuscular Training on Shoulder Proprioception and Isometric Internal Rotators Muscle Strength in Patients with Shoulder Impingement Syndrome: a Double-Blinded Randomized Controlled Trial	Elnour 2023	Exclusion reason: Doesn't mention instructions on pain allowance;
Conservative treatment can reduce the rate of arthroscopic subacromial decompression surgery: a randomised control trial	Basharat 2021	Exclusion reason: Doesn't mention instructions on pain allowance;
Effects of Modified Posterior Shoulder Stretching Exercises on Shoulder Mobility, Pain, and Dysfunction in Patients With Subacromial Impingement Syndrome	Tahran 2020	Exclusion reason: Doesn't mention instructions on pain allowance;
Effectiveness of Routine Physical Therapy with and without Core Stability Exercises in Patients with Rotator cuff tendinopathy	Asghar 2023	Exclusion reason: Doesn't mention instructions on pain allowance;
Capacitive resistive monopolar radiofrequency at 448 kHz plus exercising versus exercising alone for subacromial pain: a sham-controlled randomized clinical trial	Avendano-Coy 2022	Exclusion reason: Doesn't mention instructions on pain allowance;
Effect of Low Level Laser with and without Shoulder Mobilization on Shoulder Function in Patients with Shoulder Impingement Syndrome	Alsharief 2022	Exclusion reason: Doesn't mention instructions on pain allowance;
COMPREHENSIVE SUPERVISED HEAVY TRAINING PROGRAM VERSUS HOME TRAINING REGIMEN IN PATIENTS WITH SUBACROMIAL IMPINGEMENT SYNDROME: a RANDOMIZED TRIAL	Schydlowsky 2022	Exclusion reason: Doesn't mention instructions on pain allowance;
Effectiveness of Cryokinetics in Comparison with Effectiveness of Ultrasound Therapy in Treatment of Acute Supraspinatus Tendonitis	Raja 2021	Exclusion reason: Doesn't mention instructions on pain allowance;
Effectiveness of mulligan mobilization on range of motion and function in individuals with subacromial impingement syndrome	Menek 2018	Exclusion reason: Doesn't mention instructions on pain allowance;
Effects of adding scapular stabilization exercises to a periscapular strengthening exercise program in patients with subacromial pain syndrome: a randomized controlled trial	Hotta 2020	Exclusion reason: Doesn't mention instructions on pain allowance;
Comparison of the effectiveness of isometric, isotonic eccentric and isotonic concentric exercises in pain and strength management of patients with subacromial impingement syndrome - A randomized clinical trial	Fatima 2021	Exclusion reason: Doesn't mention instructions on pain allowance;
Effectiveness of proprioceptive neuromuscular facilitation and myofascial release techniques in patients with subacromial impingement syndrome	Celik 2022	Exclusion reason: Doesn't mention instructions on pain allowance;
Subacromial decompression versus diagnostic arthroscopy for shoulder impingement: randomised, placebo surgery controlled clinical trial	Paavola 2018	Exclusion reason: Doesn't mention instructions on pain allowance;
Comparison of Manual Therapy Technique to Therapeutic Exercise in the Treatment of Patients With Subacromial Impingement Syndrome: a Randomized Clinical Trial	Azin 2023	Exclusion reason: Doesn't mention instructions on pain allowance;
Efficacy of high-intensity laser therapy in subacromial impingement syndrome: a three-month follow-up controlled clinical trial	Aceituno-Gómez 2019	Exclusion reason: Doesn't mention instructions on pain allowance;
Novel Posterior Shoulder Stretching With Rapid Eccentric Contraction and Static Stretching in Patients With Subacromial Pain Syndrome: a Randomized Trial	Turksan 2023	Exclusion reason: Doesn't mention instructions on pain allowance;
Comparison of the effectiveness of proprioceptive neuromuscular facilitation exercises and shoulder mobilization patients with Subacromial Impingement Syndrome: a randomized clinical trial	İğrek 2022	Exclusion reason: Doesn't mention instructions on pain allowance;
Ultrasound-Guided Application of Percutaneous Electrolysis as an Adjunct to Exercise and Manual Therapy for Subacromial Pain Syndrome: a Randomized Clinical Trial	deMiguelValtierra 2018	Exclusion reason: Doesn't mention instructions on pain allowance;
Effects of exercise therapy plus manual therapy on muscle activity, latency timing and SPADI score in shoulder impingement syndrome	Sharma 2021	Exclusion reason: Doesn't mention instructions on pain allowance;
Scapular movement training is not superior to standardized exercises in the treatment of individuals with chronic shoulder pain and scapular dyskinesis: randomized controlled trial	Kamonseki 2023	Exclusion reason: Doesn't mention instructions on pain allowance;
Effectiveness of video-based rehabilitation program on pain, functionality, and quality of life in the treatment of rotator cuff tears: a randomized controlled trial	Türkmen 2020	Exclusion reason: Doesn't mention instructions on pain allowance;
A Triple Application of Kinesio Taping Supports Rehabilitation Program for Rotator Cuff Tendinopathy: a Randomized Controlled Trial	Miccinilli 2018	Exclusion reason: Doesn't mention instructions on pain allowance;
Low-level laser therapy versus ultrasound therapy combined with home-based exercise in patients with subacromial impingement syndrome: A randomized-controlled trial.	Sen 2023	Exclusion reason: Doesn't mention instructions on pain allowance;
Comparison of corticosteroid injection, physiotherapy and combined treatment for patients with chronic subacromial bursitis – A randomised controlled trial.	Hsieh 2023	Exclusion reason: Doesn't mention instructions on pain allowance;
Efficacy of low-level laser therapy combined with exercise for subacromial impingement syndrome: A randomised controlled trial.	Alfredo 2021	Exclusion reason: Doesn't mention instructions on pain allowance;
The Impact of OKC Exercises and TRX Exercises on Shoulder Joint Proprioception in Overhead Athletes With Shoulder Impingement Syndrome: A Randomized Controlled Trial.	Saadatian 2022	Exclusion reason: Doesn't mention instructions on pain allowance;
Comparison of mobilisation with movement and cryotherapy in shoulder impingement syndrome-A randomised clinical trial	Srivastava 2018	Exclusion reason: Doesn't mention instructions on pain allowance;
Comparative study of pain relief in two non-pharmacological treatments in patients with partial rotator cuff tears: A randomized trial	Vrouva 2019	Exclusion reason: Doesn't mention instructions on pain allowance;
Is extracorporeal shockwave therapy effective even in the treatment of partial rotator cuff tear?	Notarnicola 2020	Exclusion reason: Doesn't mention instructions on pain allowance;
Evaluation of the effectiveness of dexamethasone iontophoresis in patients with subacromial impingement syndrome	Buyuksireci 2021	Exclusion reason: Doesn't mention instructions on pain allowance;
The effect of kinesiotaping on pain, functionality and ultrasound parameters in patients with shoulder impingement syndrome: A randomised sham-controlled study	Bagcier 2021	Exclusion reason: Doesn't mention instructions on pain allowance;
Assessment of role of platelet rich plasma in supraspinatus tendinitis	Patil 2022	Exclusion reason: Doesn't mention instructions on pain allowance;
Effects of a workplace-based exercise program on shoulder pain and function in fruit workers: A randomized controlled trial	Beltran 2023	Exclusion reason: Doesn't mention instructions on pain allowance;
Mid-term effects of two different Kinesio tape treatments in female patients with subacromial impingement syndrome: Randomized controlled ultrasonographic study	Umay-Altas 2023	Exclusion reason: Doesn't mention instructions on pain allowance;
